# Supplementary material for: Acute and Subchronic Toxicity Studies of Aristolochic Acid A in Tianfu Broilers
Source: Animals (Basel). 2021 May 27;11(6):1556. doi: 10.3390/ani11061556 (PMC8228413; doi:10.3390/ani11061556)
Supplement: Supplementary file 1 [file animals-11-01556-s001.zip]

Archive with 2 entries (2 files):
- supplementary figures.pdf
- Table Supplementary.xls
