# Supplementary material for: Acute and Subchronic Toxicity Studies of Aristolochic Acid A in Tianfu Broilers
Source: Animals (Basel). 2021 May 27;11(6):1556. doi: 10.3390/ani11061556 (PMC8228413; doi:10.3390/ani11061556)
Supplement: Supplementary file 1 [file animals-11-01556-s001.zip › Table Supplementary.xls]

## Sheet: Table S1
Table S1 Composition and nutrient levels of the basal diet (air-dry basis) (g/kg)
Ingredients	content	Nutrient levelsb	content
Corn	553	ME (MJ/kg)	12.13
Soybean meal	365.7	CP	205
Admixture oil	28	Lys	11.5
Limestone	13.1	Met + Cys	8.1
CaHPO4	12.6	Ca	9
NaCl	12.6	TP	5.7
Premixa	3
50% choline (50%)	10
Lys	0.2
Met	2.4
a : The premix provided the following per kg of the diet: Cu 8 mg; Fe 90 mg; Zn 50 mg; Mn 80 mg; I 0.30 mg; Se 0.15 mg; vitamin A(Retinol) 10000 IU; vitamin D3(Cholecalciferol) 2,100 IU；vitamin E(tocopherol) 14.97 IU; vitamin K3(menaphthone) 0.6 mg; vitamin Bl(thiamine) 2.0 mg; vitamin B2(Riboflavin) 4.0 ng; vitamin Bl2(cyanocobalamin) 0.01 mg; nicotinic acid 30.0 mg; folic acid 0.6 mg; biotin 0.…

## Sheet: Table S2
Table S2 Primer information for qRT-PCR assays
Gene Name	5’-3’	GenBank Accession No.
Bax	F-GTGATGGCATGGGACATAGCTC	XM_422067.2 90bp
	R-TGGCGTAGACCTTGCGGATAA
NQO1	F-CTCCGAGTGCTTTGTCTACGA	NM_001277621.1 150bp
	R-ATGGCTGGCATCTCAAACC
HO-1	F-GCTGAAGAAAATCGCCCAA	NM_205344.1 135bp
	R-ATCTCAAGGGCATTCATTCGG
Caspase 3	F-CTGAAGGCTCCTGGTTTA	NM_204725 104BP
	R-TGCCACTCTGCGATTTAC
Bax	F-GTGATGGCATGGGACATAGCTC	XM_422067.2 90bp
	R-TGGCGTAGACCTTGCGGATAA
Bcl-2	F-ATCGTCGCCTTCTTCGAGTT	Z11961.1 150bp
	R-ATCCCATCCTCCGTTGTCCT
β-actin	F-AGTACCCCATTGAACACGGC	AF199488 98bp
	R-CTCCTCAGGGGCTACTCTCA
